# Supplementary material for: Versatile Double Bandgap Photonic Crystals of High Color Saturation
Source: Nanomaterials (Basel). 2023 Sep 24;13(19):2632. doi: 10.3390/nano13192632 (PMC10574206; doi:10.3390/nano13192632)
Supplement: Supplementary file 1 [file nanomaterials-13-02632-s001.zip]

Archive with 2 entries (2 files):
- SI-nanomaterials.pdf
- Video S1.mp4
